# Supplementary material for: Non-redundant implicational base of formal context with constraints using SAT
Source: PeerJ Comput Sci. 2024 Jan 31;10:e1806. doi: 10.7717/peerj-cs.1806 (PMC10909189; doi:10.7717/peerj-cs.1806)
Supplement: Supplemental Information 1 — The code is in Java Programming Language. It requires SAT4J Core library (available at http://www.sat4j.org/maven234/org.ow2.sat4j.core/index.html). This Java implementation is for generating a non-redundant implicational base of a formal context which is restricted by some constraints. It includes an implementation for encoding a constraint-inferring problem into a SAT problem and solving the SAT problem using a SAT solver. [file peerj-cs-10-1806-s001.zip]

Archive with 8 entries (7 files):
- exploration/
- exploration/AttributeImplication.java
- exploration/AttributeImplicationSet.java
- exploration/ConstraintExploration.java
- exploration/ConstraintFormalContext.java
- exploration/Exploration.java
- exploration/FormalContext.java
- exploration/OrderedSet.java
