# Supplementary material for: Non-redundant implicational base of formal context with constraints using SAT
Source: PeerJ Comput Sci. 2024 Jan 31;10:e1806. doi: 10.7717/peerj-cs.1806 (PMC10909189; doi:10.7717/peerj-cs.1806)
Supplement: Supplemental Information 1 — The code is in Java Programming Language. It requires SAT4J Core library (available at http://www.sat4j.org/maven234/org.ow2.sat4j.core/index.html). This Java implementation is for generating a non-redundant implicational base of a formal context which is restricted by some constraints. It includes an implementation for encoding a constraint-inferring problem into a SAT problem and solving the SAT problem using a SAT solver. [file peerj-cs-10-1806-s001.zip › exploration/AttributeImplication.java]

/*
 * To change this license header, choose License Headers in Project Properties.
 * To change this template file, choose Tools | Templates
 * and open the template in the editor.
 */
package exploration;

/**
 *
 * @author ACER
 */
public class AttributeImplication {
    OrderedSet premise, conclusion;
    String attributePremise, attributeConclusion=null;
    
    public AttributeImplication(){
        premise = new OrderedSet(5);
        conclusion = new OrderedSet(5);
    }
    
    public AttributeImplication(OrderedSet premise, OrderedSet conclusion){
        this.premise = (OrderedSet) premise.clone();
        this.conclusion = (OrderedSet) conclusion.clone();
        this.conclusion.minus(this.premise);
    }
    
    public OrderedSet nextModel(OrderedSet s){
        OrderedSet model = (OrderedSet) s.clone();
        
        if (premise.subset(model)){
            model.union(conclusion);
        }
        return model;
    }
    
    public OrderedSet getPremise(){
        return premise;
    }
    
    public OrderedSet getConclusion(){
        return conclusion;
    }
    
    public void representativeName(String[] attributeNames){
        if (attributeNames!=null){
            attributePremise = new String("{");
            int nAttr = 0;
            for (int i=1; i<premise.size(); i++){
                if (premise.get(i)){
                    attributePremise+=attributeNames[i]+",";
                    nAttr++;
                }
            }
            if (nAttr>0){
                attributePremise = attributePremise.substring(0,attributePremise.length()-1);
            }
            attributePremise += "}";

            attributeConclusion = new String("{");
            nAttr=0;
            for (int i=1; i<conclusion.size(); i++){
                if (conclusion.get(i)){
                    attributeConclusion+=attributeNames[i]+",";
                    nAttr++;
                }
            }
            if (nAttr>0){
                attributeConclusion = attributeConclusion.substring(0,attributeConclusion.length()-1);
            }
            attributeConclusion += "}";
        }
    }
    
    @Override
    public String toString(){
        String result;
        if (attributePremise!=null){
            result = attributePremise;
        }
        else {
            result = premise.toString();
        }
        result += " --> ";
        if (attributeConclusion!=null){
            result += attributeConclusion;
        }
        else {
            result += conclusion.toString();
        }
        
        return result;
    }
}
