# Supplementary material for: Non-redundant implicational base of formal context with constraints using SAT
Source: PeerJ Comput Sci. 2024 Jan 31;10:e1806. doi: 10.7717/peerj-cs.1806 (PMC10909189; doi:10.7717/peerj-cs.1806)
Supplement: Supplemental Information 1 — The code is in Java Programming Language. It requires SAT4J Core library (available at http://www.sat4j.org/maven234/org.ow2.sat4j.core/index.html). This Java implementation is for generating a non-redundant implicational base of a formal context which is restricted by some constraints. It includes an implementation for encoding a constraint-inferring problem into a SAT problem and solving the SAT problem using a SAT solver. [file peerj-cs-10-1806-s001.zip › exploration/AttributeImplicationSet.java]

/*
 * To change this license header, choose License Headers in Project Properties.
 * To change this template file, choose Tools | Templates
 * and open the template in the editor.
 */
package exploration;

/**
 *
 * @author ACER
 */
public class AttributeImplicationSet {
    AttributeImplication[] atrImpSet;// = new AttributeImplication[1000];
    int nAtrImpl;// = 0;
    
    public AttributeImplicationSet(){
        atrImpSet = new AttributeImplication[100000];
        nAtrImpl = 0;
    }
    
    public void add(AttributeImplication atrImpl){
        atrImpSet[++nAtrImpl] = atrImpl;
    }
    
    public OrderedSet nextModel(OrderedSet s,int maxElmt){
        OrderedSet result = (OrderedSet) s.clone();//new OrderedSet(5);
//        for (int i=1; i<=maxElmt; i++){
//            result.set(i);
//        }
        
        
        for (int i=1; i<=nAtrImpl; i++){
//            result.intersect(atrImpSet[i].nextModel(s));
            result = atrImpSet[i].nextModel(result);
        }
        
        return result;
    }
    
    public OrderedSet nextClosure(OrderedSet s, int maxElmt){
        OrderedSet result = (OrderedSet) s.clone();
//        if (s.isEmpty()) return result;
        for (int i=maxElmt; i>0; i--){
            if (result.get(i)==false){
            result.plusI(i);
            OrderedSet nxModel = nextModel(result,maxElmt);
            OrderedSet newElmt = (OrderedSet) nxModel.clone();
            newElmt.minus(s);
            if (newElmt.smallest()==i){
                result = nxModel;
                break;
            }
            }
            else {
                result.set(i,false);
            }
        }
        return result;
    }
    
    public void representativeName(String[] attributeNames){
        for (int i=1; i<=nAtrImpl;i++){
            atrImpSet[i].representativeName(attributeNames);
        }
    }
    
    @Override
    public String toString(){
        String result = "";
        
        for (int i=1; i<=nAtrImpl; i++){
            result += atrImpSet[i] + "\r\n";
        }
        return result;
    }
}
