# Supplementary material for: Non-redundant implicational base of formal context with constraints using SAT
Source: PeerJ Comput Sci. 2024 Jan 31;10:e1806. doi: 10.7717/peerj-cs.1806 (PMC10909189; doi:10.7717/peerj-cs.1806)
Supplement: Supplemental Information 1 — The code is in Java Programming Language. It requires SAT4J Core library (available at http://www.sat4j.org/maven234/org.ow2.sat4j.core/index.html). This Java implementation is for generating a non-redundant implicational base of a formal context which is restricted by some constraints. It includes an implementation for encoding a constraint-inferring problem into a SAT problem and solving the SAT problem using a SAT solver. [file peerj-cs-10-1806-s001.zip › exploration/ConstraintExploration.java]

/*
 * To change this license header, choose License Headers in Project Properties.
 * To change this template file, choose Tools | Templates
 * and open the template in the editor.
 */
package exploration;

import java.time.LocalDateTime;
import java.util.Date;
/**
 *
 * @author ACER
 */
public class ConstraintExploration {

    /**
     * @param args the command line arguments
     */
    public static void main(String[] args) {
        // TODO code application logic here
        ConstraintFormalContext cfc = new ConstraintFormalContext(args[0]);
        Date[] time = new Date[4];
        AttributeImplicationSet[] implBase = new AttributeImplicationSet[2];
        
        for (int i=1; i<args.length; i++){
            cfc.addConstraint(args[i]);
        }
        System.out.println(cfc);
        time[1] = new Date();//LocalDateTime.now();
        
        System.out.println("Generating implicational base without background knowledge.....");
        implBase[0] = cfc.implicationBase();
        implBase[0].representativeName(cfc.getAttributes());
        System.out.println(implBase[0]);

        time[2] = new Date();//LocalDateTime.now();
        System.out.println("Generating implicational base with background knowledge.....");
//        System.out.println(mfc.getDerivedContext().implicationBase(true));
        implBase[1] = cfc.implicationBase(true);
        implBase[1].representativeName(cfc.getAttributes());
        System.out.println(implBase[1]);

        time[3] = new Date();//LocalDateTime.now();
        
        String[] process = {"","- Without Background:",
                            "- With background   :"};
        

        System.out.println("Number of Attribute Implications:");
        
        for (int i=1; i<=2; i++){
            System.out.print(process[i]);
            System.out.println(" "+implBase[i-1].nAtrImpl);          
        }

        System.out.println();

        System.out.println("Processing time:");
        for (int i=2; i<=3; i++){
            System.out.print(process[i-1]);
            Date dt = time[i-1];
            float floatDt = ((float) (time[i].getTime()*1.0 - dt.getTime()*1.0))/1000;
            String floatDtSt = String.format("%7.3f", floatDt);
            System.out.println(" "+floatDt+" seconds");
            
        }
    }
    
}
