# Supplementary material for: Non-redundant implicational base of formal context with constraints using SAT
Source: PeerJ Comput Sci. 2024 Jan 31;10:e1806. doi: 10.7717/peerj-cs.1806 (PMC10909189; doi:10.7717/peerj-cs.1806)
Supplement: Supplemental Information 1 — The code is in Java Programming Language. It requires SAT4J Core library (available at http://www.sat4j.org/maven234/org.ow2.sat4j.core/index.html). This Java implementation is for generating a non-redundant implicational base of a formal context which is restricted by some constraints. It includes an implementation for encoding a constraint-inferring problem into a SAT problem and solving the SAT problem using a SAT solver. [file peerj-cs-10-1806-s001.zip › exploration/ConstraintFormalContext.java]

/*
 * To change this license header, choose License Headers in Project Properties.
 * To change this template file, choose Tools | Templates
 * and open the template in the editor.
 */
package exploration;

import java.util.ArrayList;
import java.util.stream.IntStream;
import org.sat4j.core.VecInt;
import org.sat4j.minisat.SolverFactory;
import org.sat4j.specs.ISolver;

/**
 *
 * @author ACER
 */
public class ConstraintFormalContext extends FormalContext{
    ArrayList<FormalContext> constraint = new ArrayList<>();
    ArrayList<ArrayList<Integer>> attributeRef = new ArrayList<>();
    
    public ConstraintFormalContext(){super();}
    public ConstraintFormalContext(String fileName) {super(fileName);}
    public ConstraintFormalContext(int nObject, int nAttribute){
        super(nObject, nAttribute);
    }
    public ConstraintFormalContext(String[] objectSet, String[] attributeSet){
        super(objectSet,attributeSet);
    }
    
    public void addConstraint(FormalContext fc){
        ArrayList<Integer> attributeRef = new ArrayList<>();
    //    constraint.add(fc);
       
        for (int i=1; i<=fc.nAttribute(); i++){
            attributeRef.add(attributeNr(fc.getAttribute(i)));
        }
        this.constraint.add(fc);
        this.attributeRef.add(attributeRef);
    }
    
    public void addConstraint(String fileName){
        FormalContext fc = new FormalContext(fileName);
        addConstraint(fc);
    }
    
    public ArrayList<VecInt> getConstraintClauses(){
        ArrayList<VecInt> clauses = new ArrayList<>();
        int var = super.nAttribute();
        
        for (int i=0; i<constraint.size(); i++){
            FormalContext constr = constraint.get(i);
            
            if (constr.nObject()>0){
//                int start = var+1;
//                int end = var+constr.nObject();
                int[] constrCl = IntStream.range(var+1, var+constr.nObject()+1).toArray();
                clauses.add(new VecInt(constrCl));
                ArrayList<Integer> atrRef = attributeRef.get(i);
                for (int j=1; j<=constr.nObject(); j++){
                    var++;
                    OrderedSet atr = constr.attribute(j);
                    int[] cl2 = new int[constr.nAttribute()+1];
                    cl2[0] = var;
                    for (int k=1; k<=constr.nAttribute(); k++){
                        int[] cl = new int[2];
                        cl[0] = -var;
                        if (atr.get(k)){
                            cl[1] = atrRef.get(k-1);
                        }
                        else {
                            cl[1] = -atrRef.get(k-1);
                        }
                        cl2[k] = -cl[1];
                        clauses.add(new VecInt(cl));
//                        System.out.println(clauses.get(clauses.size()-1));
                    }
                    clauses.add(new VecInt(cl2));
//                    System.out.println(clauses.get(clauses.size()-1));
                }
            }
        }
        
        return clauses;
    }
    
    public AttributeImplicationSet implicationBase(boolean withBackground){
        if (!withBackground){
            return super.implicationBase();
        }
        else {
            AttributeImplicationSet aISet = new AttributeImplicationSet();
            AttributeImplicationSet bckAISet = new AttributeImplicationSet();
            OrderedSet M = new OrderedSet(5);
            ArrayList<VecInt> clausesSet = getConstraintClauses();
            
            for (int i=1; i<=nAttribute; i++) M.set(i);
            OrderedSet x = new OrderedSet(5);

            do {
               if (!x.equal(closure(x))){
                   AttributeImplication atrImp = new AttributeImplication(x,closure(x));
                   aISet.add(atrImp);
                   
                   OrderedSet premise = atrImp.getPremise();
                   OrderedSet conclusion = atrImp.getConclusion();
                   
                   int[] prms = premise.toIntArray();
                   int[] cncl = conclusion.toIntArray();
                    ISolver solver = SolverFactory.newDefault();
                    try{
                        for (int i=0; i<clausesSet.size(); i++){
                            solver.addClause(clausesSet.get(i));
                        }                     
                        for (int i=0; i<prms.length; i++){
                            int[] clause = new int[1];
                            clause[0] = prms[i];
                            solver.addClause(new VecInt(clause));
                        }
                        int[] cnclClause = new int[cncl.length];
                        for (int i=0; i<cncl.length; i++){
                            cnclClause[i] = -cncl[i];
                        }
                        solver.addClause(new VecInt(cnclClause));
                        if (solver.isSatisfiable()){
                            bckAISet.add(atrImp);
                            //System.out.println(".");
                            for (int i=0; i<prms.length; i++) 
                                prms[i] = -prms[i];

                            for (int i=0; i<cncl.length; i++){
                                int[] newClause = new int[prms.length+1];
                                System.arraycopy(prms, 0, newClause, 0, prms.length);
                                newClause[newClause.length-1] = cncl[i];
                                clausesSet.add(new VecInt(newClause));                       
                             }
                   

                        }
                        else {
                        }
                    }
                    catch(Exception e){}
                   
                }
                x = aISet.nextClosure(x, nAttribute);
            }while (!x.equal(M));
                    
            return bckAISet;
        }
    }
}
