# Supplementary material for: Non-redundant implicational base of formal context with constraints using SAT
Source: PeerJ Comput Sci. 2024 Jan 31;10:e1806. doi: 10.7717/peerj-cs.1806 (PMC10909189; doi:10.7717/peerj-cs.1806)
Supplement: Supplemental Information 1 — The code is in Java Programming Language. It requires SAT4J Core library (available at http://www.sat4j.org/maven234/org.ow2.sat4j.core/index.html). This Java implementation is for generating a non-redundant implicational base of a formal context which is restricted by some constraints. It includes an implementation for encoding a constraint-inferring problem into a SAT problem and solving the SAT problem using a SAT solver. [file peerj-cs-10-1806-s001.zip › exploration/Exploration.java]

/*
 * To change this license header, choose License Headers in Project Properties.
 * To change this template file, choose Tools | Templates
 * and open the template in the editor.
 */
package exploration;

import java.time.LocalDateTime;
import java.util.Date;
/**
 *
 * @author ACER
 */
public class Exploration {

    /**
     * @param args the command line arguments
     */
    public static void main(String[] args) {
        // TODO code application logic here
        String[] project={"e:/data/01_accute.prj",
                              "e:/data/02_bcw.prj",
                              "e:/data/03_hd.prj",
                              "e:/data/04_healthy_older.prj",
                            "e:/data/05_hcvdat0.prj",
                            "e:/data/06_Arrhytmia.prj",
                            "e:/data/07_Audiology.prj",
                            "e:/data/08_Autism_Adolescent_data.prj",
                            "e:/data/09_Autism_Child_data.prj",
                            "e:/data/10_breast_cancer.prj",
                            "e:/data/11_BreastTissue.prj",
                            "e:/data/12_caesarian.prj",
                            "e:/data/13_CTG.prj",
                            "e:/data/14_risk_factors_cervical_cancer.prj",
                            "e:/data/15_Cervical_Cancer_Behavior_Risk.prj",
                            "e:/data/16_CMC.prj",
                            "e:/data/17_Cryotherapy.prj",
                            "",
                            "e:/data/19_Dermatology.prj",
                            "e:/data/20_Diabetes_data_upload.prj",
                            "e:/data/21_Diabetes_130_US_hospitals.prj",
                            "e:/data/22_diabetic_data.prj",
                            "",
                            "e:/data/24_EEG_Eye_State.prj",
                            "e:/data/25_Obesity_Dataset.prj",
                            "e:/data/26_Exasens.prj",
                            "e:/data/27_Fertility_Diagnosis.prj",
                            "e:/data/28_heart_failure.prj",
                            "e:/data/29_Hepatitis.prj",
                            "e:/data/30_HCV_Egy_Data.prj",
                            "e:/data/31_HIV.prj",
                            "e:/data/32_LIver_Disorder.prj",
                            "e:/data/33_Lung_Cancer.prj",
                            "e:/data/34_Lympography.prj",
                            "",
                            "e:/data/36_Mammographic_Mass.prj",
                            "e:/data/37_ReplicatedAcousticFeature_Parkinson.prj",
                            "e:/data/38_Parkinson_with_MultipleRecording.prj",
                            "e:/data/39_Parkinson_Disease.prj",
                            "e:/data/40_Parkinson_Telemonitoring.prj",
                            "e:/data/41_Postoperative_Patient.prj",
                            "e:/data/42_Primary_Tumor.prj",
                            "",
                            "e:/data/44_SPEC_Heart.prj",
                            "e:/data/45_SPECTF_heart.prj",
                            "e:/data/46_StatLog_Heart.prj",
                            "e:/data/47_Thoraric_Surgery.prj",
                            "e:/data/48_Thyroid_Disease.prj"};
        ManyValuedContext mfc;
//        mfc = new ManyValuedContext("accute.csv");
        int idata;
        if (args.length>0) {idata=Integer.parseInt(args[0])-1;}
        else {idata=0;}
        System.out.println(idata);
        mfc = new ManyValuedContext(project[idata]);
        
        AttributeImplicationSet[] implBase = new AttributeImplicationSet[2];
        Date[] time = new Date[4];
        
        System.out.println(mfc);
        time[0] = new Date();//LocalDateTime.now();
        System.out.println("Scaling process.....");
        mfc.scaling();
        System.out.println(mfc.getDerivedContext());
//        System.out.print("Compressing....");
//        mfc.getDerivedContext().compressed();
//        System.out.println(mfc.getDerivedContext());
        System.out.println("Attributes of derived context");
        for (int i=1; i<=mfc.getDerivedContext().nAttribute();i++){
            System.out.println(i+": "+mfc.getDerivedContext().getAttribute(i));
        }
        System.out.println();

        time[1] = new Date();//LocalDateTime.now();
        
        System.out.println("Generating implicational base without background knowledge.....");
        implBase[0] = mfc.getDerivedContext().implicationBase();
        System.out.println(" Printing... ");
        System.out.println(implBase[0]);

        time[2] = new Date();//LocalDateTime.now();
        System.out.print("Generating implicational base with background knowledge.....");
//        System.out.println(mfc.getDerivedContext().implicationBase(true));
        implBase[1] = mfc.getDerivedContext().implicationBase(true);
        System.out.println(" Printing... ");
        System.out.println(implBase[1]);

        time[3] = new Date();//LocalDateTime.now();
        
        String[] process = {"- Scaling           :",
                            "- Without Background:",
                            "- With background   :"};
        

        System.out.println("Number of Attribute Implications:");
        
        for (int i=1; i<=2; i++){
            System.out.print(process[i]);
            System.out.println(" "+implBase[i-1].nAtrImpl);          
        }

        System.out.println();

        System.out.println("Processing time:");
        for (int i=1; i<=3; i++){
            System.out.print(process[i-1]);
            Date dt = time[i-1];
            float floatDt = ((float) (time[i].getTime()*1.0 - dt.getTime()*1.0))/1000;
            String floatDtSt = String.format("%7.3f", floatDt);
            System.out.println(" "+floatDt+" seconds");
            
        }
    }
    
}
