# Supplementary material for: Non-redundant implicational base of formal context with constraints using SAT
Source: PeerJ Comput Sci. 2024 Jan 31;10:e1806. doi: 10.7717/peerj-cs.1806 (PMC10909189; doi:10.7717/peerj-cs.1806)
Supplement: Supplemental Information 1 — The code is in Java Programming Language. It requires SAT4J Core library (available at http://www.sat4j.org/maven234/org.ow2.sat4j.core/index.html). This Java implementation is for generating a non-redundant implicational base of a formal context which is restricted by some constraints. It includes an implementation for encoding a constraint-inferring problem into a SAT problem and solving the SAT problem using a SAT solver. [file peerj-cs-10-1806-s001.zip › exploration/FormalContext.java]

/*
 * To change this license header, choose License Headers in Project Properties.
 * To change this template file, choose Tools | Templates
 * and open the template in the editor.
 */
package exploration;

import java.io.File;
import java.io.FileNotFoundException;
import java.util.ArrayList;
import java.util.Arrays;
import java.util.Scanner;

/**
 *
 * @author ACER
 */
public class FormalContext implements Cloneable{
    int nObject, nAttribute;
    String[] objectSet;
    String[] attributeSet;
    OrderedSet[] crossTable;
    
    public FormalContext(){
        nObject = 0;
        nAttribute = 0;
    }
    
    public FormalContext(int nObject, int nAttribute){
        this.nObject = nObject;
        this.nAttribute = nAttribute;
        
        objectSet = new String[nObject+1];
        attributeSet = new String[nAttribute+1];
        crossTable = new OrderedSet[nObject+1];
        for (int i=1; i<=nObject; i++){
            crossTable[i] = new OrderedSet(nAttribute);
        }
    }
    
    public FormalContext(String[] objectSet, String[] attributeSet){
        this(objectSet.length,attributeSet.length);
        System.arraycopy(objectSet, 0, this.objectSet, 1, nObject);
        System.arraycopy(attributeSet, 0, this.attributeSet, 1, nAttribute);
//        System.out.println(this.objectSet);
//        System.out.println(this.attributeSet);
    }
    
    public FormalContext(String fileName){
//        String[] fileInformation = fileName.split("\\.");
        String extension = (fileName.split("\\."))[1];
        if (extension.equalsIgnoreCase("cxt")){
            contextFormatFile(fileName);
        }
        else if (extension.equalsIgnoreCase("csv")){
            csvFormatFile(fileName);
        }
    }
    
    private void contextFormatFile(String fileName){
        try{
            String data;//="belum diisi";
            Scanner fl = new Scanner(new File(fileName));
            for (int i=0; i<2; i++){
                data = fl.nextLine();
            }
            
         
            nObject = fl.nextInt();//Integer.valueOf(fl.nextLine());
            nAttribute = fl.nextInt();//Integer.valueOf(fl.nextLine());
            
            objectSet = new String[nObject+1];
            attributeSet = new String[nAttribute+1];
            crossTable = new OrderedSet[nObject+1];
            for (int i=1; i<= nObject; i++){
                crossTable[i] = new OrderedSet(nAttribute);
            }
            
            for (int i=0; i<2; i++) data = fl.nextLine();
//            System.out.println(data);
            //Read objects
            for (int i=1; i<=nObject; i++){
                objectSet[i] = fl.nextLine();
            }
            //Read attributes
            for (int i=1; i<=nAttribute; i++){
                attributeSet[i] = fl.nextLine();
            }
            //Read the cross table;
            int obj = 0;
            while (fl.hasNextLine()){
                data = fl.nextLine();
                obj++;
                for (int i=0; i<data.length(); i++){
                    if (data.charAt(i)!='.'){
                        crossTable[obj].set(i+1);
                    }
                }
            }
            fl.close();
            
        } catch(FileNotFoundException e){
            nObject = 0;
            nAttribute = 0;
        }
        
    }
    
    private void csvFormatFile(String fileName){
        try{
            Scanner fl = new Scanner(new File(fileName));            
         
            attributeSet = fl.nextLine().split(",");
            nAttribute = attributeSet.length-1;//Integer.valueOf(fl.nextLine());
            
            ArrayList<String> data=new ArrayList<String>();
            while (fl.hasNextLine()){
                data.add(fl.nextLine());
            }
           
            nObject = data.size();
            objectSet = new String[nObject+1];
            crossTable = new OrderedSet[nObject+1];
            for (int i=1; i<=nObject; i++){
                String[] data_i = data.get(i-1).split(",");
                objectSet[i] = data_i[0];
                crossTable[i] = new OrderedSet(nAttribute);
                for (int j=1; j<data_i.length; j++){
                    if (!data_i[j].isEmpty()){
                        crossTable[i].set(j);
                    }                    
                }
            }
            fl.close();
            
        } catch(FileNotFoundException e){
            nObject = 0;
            nAttribute = 0;
        }        
    }
            
    public OrderedSet closure(OrderedSet s){
        OrderedSet result = new OrderedSet(5);
        for (int i=1; i<=nAttribute; i++){
            result.set(i);
        }
        
        for (int i=1; i<=nObject; i++){
            if (s.subset(crossTable[i])){
                result.intersect(crossTable[i]);
            }
        }
        
        return result;
    }

    public void compressed(){
        int nNewSize = 0;
        for (int i=1; i<=nObject; i++){
            boolean exist = false;
            for (int j=1; j<=nNewSize; j++){
                if (crossTable[j].equal(crossTable[i])){
                    exist = true;
                    break;
                }
            }
            if (!exist){
                nNewSize++;
                crossTable[nNewSize]=crossTable[i];
                objectSet[nNewSize]=objectSet[i];
            }
        }
        nObject = nNewSize;
    }
    
    public AttributeImplicationSet implicationBase(){
        AttributeImplicationSet aISet = new AttributeImplicationSet();
        OrderedSet M = new OrderedSet(5);
        OrderedSet x = new OrderedSet(5);
        int counter = 0;

        for (int i=1; i<=nAttribute; i++) M.set(i);
                
        do {
           if (!x.equal(closure(x))){
               AttributeImplication attImpl = new AttributeImplication(x,closure(x));
               aISet.add(attImpl);
               counter++;
               System.out.println(counter+": "+attImpl);
           }
           x = aISet.nextClosure(x, nAttribute);
        }while (!x.equal(M));
        
        return aISet;
    }
    
    private String repeatChar(char c, int n){
        char[] repeat = new char[n];
        Arrays.fill(repeat, c);
        
        return new String(repeat);
    }
    
    public String getObject(int i){
        return objectSet[i];
    }
    
    public String[] getObjects(){
        return objectSet;
    }
    
    public String getAttribute(int i){
        return attributeSet[i];
    }
    
    public String[] getAttributes(){
        return attributeSet;
    }
    public void setObject(int i, String objectName){
        objectSet[i] = objectName;
    }
    
    public void setAttribute(int i, String attributeName){
        attributeSet[i] = attributeName;
    }
    
    public int nObject(){
        return nObject;
    }
    
    public int nAttribute(){
        return nAttribute;
    }
    
    public int objectNr(String objectName){
        int idx = nObject;
        objectSet[0] = objectName;
        
        while (!objectSet[idx].equals(objectName)) idx--;
        
        return idx;
    }
    
    public int criteriaObjectNr(String objectName){
        if (isNumeric(objectName)){
            float object = Float.valueOf(objectName);
            objectSet[0] = objectName;
            int idx = nObject;
            while (!inCriteria(object,objectSet[idx])) idx--;
            return idx;
        }
        else {
            return objectNr(objectName);
        }
    }
    
    private boolean inCriteria(float value, String valCriteria){
        String criteria = valCriteria;
        boolean incriteria=false;
        criteria.trim();
        if (isNumeric(criteria)){
            incriteria = (value==Float.valueOf(criteria));
        }
        else {
            if ((criteria.charAt(0)=='(' || criteria.charAt(0)=='[') &&
                (criteria.charAt(criteria.length()-1)==')' 
                    || criteria.charAt(criteria.length()-1)==']')){
                
                String[] bound = criteria.split("[;\\(\\)\\[\\]]");
                if (bound.length==1){
                    incriteria = ((isNumeric(bound[0]))&&(value==Float.valueOf(bound[0])));
                }
                else {
                    float[] floatBound = new float[bound.length];
                    for (int i=1; i<bound.length; i++){                    
                        bound[i].trim();
                        floatBound[i] = Float.valueOf(bound[i]);
                    }
                    
                    incriteria = ((bound[1].equals("~"))||
                                  (criteria.charAt(0)=='('?
                                    value>floatBound[1]:
                                    value>=floatBound[1]));
                    incriteria = (incriteria) && ((bound[1].equals("~"))||
                                   (criteria.charAt(criteria.length()-1)==')'?
                                     value<floatBound[2]:
                                     value<=floatBound[2]));
                }                
            }
        }
        return incriteria;
    }
    
    private boolean isNumeric(String str){
//        return (str != null) && str.matches("[0-9
        try {
           float fl = Float.valueOf(str);
           return true;
        }
        catch (Exception e){
            return false;
        }
        
    }
    
    public int attributeNr(String attributeName){
        int idx = nAttribute;
        attributeSet[0] = attributeName;
        
        while (!attributeSet[idx].equals(attributeName)) idx--;
        
        return idx;
    }
    
    public OrderedSet attribute(int objectNr){
        return crossTable[objectNr];
    }
    
    public Object clone() throws CloneNotSupportedException{
        return super.clone();
    }
    
    @Override
    public String toString(){
        String result="";
        int maxAttribute=0;
        int maxObject = 0;
        
        for (int i=1; i<=nAttribute; i++){
            if (attributeSet[i].length()>maxAttribute) 
                maxAttribute = attributeSet[i].length();
        }
        for (int i=1; i<=nObject; i++){
            if (objectSet[i].length()>maxObject)
                maxObject = objectSet[i].length();
        }
        
        int space = maxObject+3;
        
        for (int i=maxAttribute-1; i>=0;i--){
            result += repeatChar(' ',space);
            for (int j=1; j<=nAttribute; j++){
                if (i<attributeSet[j].length()){
                    result += " "+attributeSet[j].charAt(i);
                }
                else {
                    result += "  ";
                }
            }
            result += "\r\n";
        }
        
        int nPrintedObject;
        if (nObject>1000){
            nPrintedObject = 1000;
        }
        else {
            nPrintedObject = nObject;
        }
                
        
        result += repeatChar('=',space+2*nAttribute)+"\r\n";
        for (int i=1; i<=nPrintedObject; i++){
            result += objectSet[i]+repeatChar(' ',maxObject-objectSet[i].length())
                      + "  |";
            OrderedSet attObject = crossTable[i];
            for (int j=1; j<=nAttribute; j++){
                if (attObject.get(j)){
                    result += " X";
                }
                else {
                    result += "  ";
                }
            }
            result += "\r\n";
        }
        result += repeatChar('-',space+2*nAttribute)+"\r\n";

        return result;
    }
//    public String toString(){
//        String result="";
//        result += "List of attributes:\r\n";
//        for (int i=1; i<=nAttribute; i++) {
//            result += "\t- "+attributeSet[i]+"\r\n";
//        }
//        result += "List of objects:\r\n";
//        for (int i=1; i<=nObject; i++) {
//            result += "\t- "+objectSet[i]+":"+crossTable[i]+"\r\n";
//        }
//        
//        return result;
//    }
}
