# Supplementary material for: Non-redundant implicational base of formal context with constraints using SAT
Source: PeerJ Comput Sci. 2024 Jan 31;10:e1806. doi: 10.7717/peerj-cs.1806 (PMC10909189; doi:10.7717/peerj-cs.1806)
Supplement: Supplemental Information 1 — The code is in Java Programming Language. It requires SAT4J Core library (available at http://www.sat4j.org/maven234/org.ow2.sat4j.core/index.html). This Java implementation is for generating a non-redundant implicational base of a formal context which is restricted by some constraints. It includes an implementation for encoding a constraint-inferring problem into a SAT problem and solving the SAT problem using a SAT solver. [file peerj-cs-10-1806-s001.zip › exploration/OrderedSet.java]

/*
 * To change this license header, choose License Headers in Project Properties.
 * To change this template file, choose Tools | Templates
 * and open the template in the editor.
 */
package exploration;
import java.util.ArrayList;
import java.util.BitSet;

public class OrderedSet extends BitSet implements Cloneable {
  public OrderedSet() { super();}
 
  public OrderedSet(int nBit) { super(nBit);}

  public int nElements() { return cardinality();}
  
  public boolean equal(OrderedSet s) { return equals(s);}

  public boolean subset(OrderedSet s) {
    int n = length();
    boolean subset=true;
    int i=nextSetBit(0);
    while ((subset) && ((i<n)&&(i>=0))) {
      subset = s.get(i);
      i = nextSetBit(i+1);
    }

    return subset;
  }

  public void plusI(int i) {
  // IS : i is not set
  // FS : i is set and (i+1)..n is unset

    set(i);
    set(i+1,size()-1,false);    
  }

  public int smallest(){
      //this set is not empty set
      return this.nextSetBit(0);
  }
  public boolean lessThanOnI(OrderedSet s, int i){
    boolean lt;
    if (!s.get(i) || get(i)) { lt = false;}
    else {
      lt = get(0,i).equals(s.get(0,i));
    }

    return lt;
  }

  public int[] toIntArray(){
      ArrayList<Integer> set = new ArrayList<>();
      
      for (int i=1; i<=this.size(); i++){
          if (this.get(i)){
              set.add(i);
          }
      }
      
      int[] setArray = set.stream().mapToInt(Integer::intValue).toArray();
      return setArray;
  }
  
  public void minus(OrderedSet s) {
    andNot(s);
  }

  public void union(OrderedSet s) {
    or(s);
  }

  public void intersect(OrderedSet s) {
    and(s);
  }

}
